# Supplementary material for: Sequential stimulation with different concentrations of BMP4 promotes the differentiation of human embryonic stem cells into dental epithelium with potential for tooth formation
Source: Stem Cell Res Ther. 2019 Aug 29;10:276. doi: 10.1186/s13287-019-1378-7 (PMC6714076; doi:10.1186/s13287-019-1378-7)
Supplement: Supplementary file 1 — Table S1. Presenting the primer used for qRT-PCR. (XLS 27 kb) [file 13287_2019_1378_MOESM1_ESM.xls]

## Sheet: Sheet1
Table S1. Presenting the primer used for qRT-PCR
Primers	Forward (5' - 3')	Reverse (5' - 3')
28S rRNA	CCCAGTGCTCTGAATGTCAA	AGTGGGAATCTCGTTCATCC
Oct4	TCAGGAGATATGCAAAGCAGAAAC	CTGATCTGCTGCAGTGTGGG
Pitx1	CGTGTGGACCAACCTTACG	AAGCCATTCTTGCACAGCTC
Pitx2	AGTCCGGGTTTGGTTCAAGA	TGGATAGGGAGGCGGATGTA
Dlx2	GCGCCTAGACGGTTGCCTCC	CGGCGATCTGGGTCGAGTGC
AMBN	TGAGGCCCGGCTTTGAGGGA	CCTGCGTGGGGAGCAGGTTC
